# Supplementary material for: Persistent Genomic Erosion in Whooping Cranes Despite Demographic Recovery
Source: Mol Ecol. 2025 Aug 26;34(23):e70088. doi: 10.1111/mec.70088 (PMC12684310; doi:10.1111/mec.70088)
Supplement: Supplementary file 1 — Data S1: mec70088‐sup‐0001‐DataS1.zip. [file MEC-34-e70088-s001.zip]

Archive with 2 entries (2 files):
- mec70088-sup-0001-TableS1-S6-FigureS1-S165@Fontsere_etal_whooping_crane_Supp_figures_R1.docx
- mec70088-sup-0002-TableS1@Fontsere_etal_whooping_crane_Supp_tables_R1.xlsx
