# Supplementary material for: Persistent Genomic Erosion in Whooping Cranes Despite Demographic Recovery
Source: Mol Ecol. 2025 Aug 26;34(23):e70088. doi: 10.1111/mec.70088 (PMC12684310; doi:10.1111/mec.70088)
Supplement: Supplementary file 1 — Data S1: mec70088‐sup‐0001‐DataS1.zip. [file MEC-34-e70088-s001.zip › mec70088-sup-0002-TableS1@Fontsere_etal_whooping_crane_Supp_tables_R1.xlsx]

## Sheet: TableS1
A) Methods				B) Maternal Haplotype			C) Paternal Haplotype
Pacbio	Insert size:	26,850 kb		# scaffolds	929		# scaffolds	395
	Kit version:	SMRTbell® express template prep kit 2.0 (PN 100-938-900)		Total scaffold length	1,257,821,324		Total scaffold length	1,200,805,165
	Sequencing depth:	233X		Average scaffold length	1,353,951.91		Average scaffold length	3,040,013.08
	Sequencing type:	CLR		Scaffold N50	82,903,739		Scaffold N50	81,581,678
	Instrument type:	Sequel II, 15-hour movie time		Scaffold auN	98,160,559.04		Scaffold auN	100,785,051.29
10X genomics linked reads	kit version:	Genome Library Kit & Gel Bead Kit v2 PN120258, Genome Chip Kit v2 PN120257, i7 Multiplex Kit PN120262		Scaffold L50	5		Scaffold L50	5
				Largest scaffold	219,868,338		Largest scaffold	218,300,715
	Sequencing depth:	111.13x		Smallest scaffold	1.626		Smallest scaffold	892
	Sequencing type:	Illumina paired WGS NovaSeq 6000		# contigs	1.191		# contigs	981
Bionano	Enzyme:	DLE1		Total contig length	1,253,145,146		Total contig length	1,194,813,270
	Yield (total molecules):	417.393Gb of total data and 290.154 Gb with reads >100kb (N50 read length= 198.8 kb)		Average contig length	1,052,178.96		Average contig length	1,217,954.40
				Contig N50	28,324,902		Contig N50	7,082,157
	Coverage (filtered reads):	~193.4X		Contig auN	42,453,265.93		Contig auN	8,638,163.27
Hi-C	Arima kit	version V2		Contig L50	11		Contig L50	49
	Restriction motifs:	GATC,GANTC,CTNAG,TTAA		Largest contig	111,907,498		Largest contig	31,092,750
Parents Illumina	Sequencing type:	Illumina PE 150bp		Smallest contig	1.626		Smallest contig	892
	Sequencing depth:	88X		# gaps in scaffolds	262		# gaps in scaffolds	586
Software	TrioCanu v. 2.1			Total gap length in scaffolds	4,676,178		Total gap length in scaffolds	5,991,895
	purge_dups v. 1.0.0			Average gap length in scaffolds	17,848.01		Average gap length in scaffolds	10,225.08
	Scaff 10x v. 4.1.0			Gap N50 in scaffolds	149.653		Gap N50 in scaffolds	155.17
	bionano Solve v. 3.6.1_11162020			Gap auN in scaffolds	229,315.74		Gap auN in scaffolds	190,723.50
	Salsa2 HiC v. 2.2			Gap L50 in scaffolds	8		Gap L50 in scaffolds	11
	gcpp (Arrow polishing) v. 2.0.2-2.0.2			Largest gap in scaffolds	543.171		Largest gap in scaffolds	497.054
	merfin v. 1.0			Smallest gap in scaffolds	8		Smallest gap in scaffolds	5
	Freebayes v. 1.3.1			Base composition (A:C:G:T)	357,103,802:270,693,737:269,014,573:356,333,034		Base composition (A:C:G:T)	343,694,420:253,910,509:253,566,496:343,641,845
				GC content %	43.07		GC content %	42.47
				# soft-masked bases	270,201,976		# soft-masked bases	226,355,934
				# segments	1.191		# segments	981
				Total segment length	1,253,145,146		Total segment length	1,194,813,270
				Average segment length	1,052,178.96		Average segment length	1,217,954.40
				# gaps	262		# gaps	586
				# paths	929		# paths	395

## Sheet: TableS2
SampleID	Type	Collection	BandID	StudBook Number	Category	Birth Year	Date_of_Collection	Year	LocationParents	Latitude	Longitud	stateProvince - Residence	stateProvince - popSource	Locations of Parents	Locality	Coverage	CoverageDown4x	CoverageDown10x	Heterozygosity (tv)	Genotype Sites Heterozygosity (tv)	Heterozygosity (tv - 4x)	Genotype Sites Heterozygosity(tv) 4x	Heterozygosity (all Pos only Modern)	Number of Sites for Het all pos only modern	Heterozygosity (all Pos only Modern 10x)	Number of Sites for Het all pos only modern down 10x	FROH
EB1_S114	Wild	Modern	1F	NA	Wild		2019-12-16	2019	WBNP, NWT Canada (unknown locale)	NA	NA	AWBP	AWBP	WBNP, NWT Canada (unknown locale)	Aransas NWR, TX USA	14.47	4.05	10	0.000308754	848562372	0.0002908	619019249	0.000810533	1167433074	0.000789556	1177578557	0.0970873
EB11_S84	Wild	Modern	5C	NA	Wild		2018-01-18	2018	WBNP, NWT Canada (unknown locale)	NA	NA	AWBP	AWBP	WBNP, NWT Canada (unknown locale)	Aransas NWR, TX USA	12.99	4.03	10	0.000295042	847639660	0.000258002	617066956	0.000761177	1161541454	0.000746648	1177370982	0.123157
EB12_S85	Wild	Modern	6C	NA	Wild		2018-01-20	2018	WBNP, NWT Canada (unknown locale)	NA	NA	AWBP	AWBP	WBNP, NWT Canada (unknown locale)	Aransas NWR, TX USA	12.92	4.01	10	0.00029836	848071669	0.000272984	618051983	0.000780404	1162261947	0.000770675	1178036229	0.0746134
EB13_S86	Wild	Modern	7C	NA	Wild		2018-01-10	2018	WBNP, NWT Canada (unknown locale)	NA	NA	AWBP	AWBP	WBNP, NWT Canada (unknown locale)	Aransas NWR, TX USA	17.3	3.98	10	0.000299568	849726250	0.000274297	599244196	0.000796039	1169542134	0.000764523	1177100543	0.114168
EB14_S87	Wild	Modern	8C	NA	Wild		2018-01-10	2018	WBNP, NWT Canada (unknown locale)	NA	NA	AWBP	AWBP	WBNP, NWT Canada (unknown locale)	Aransas NWR, TX USA	13.07	4.05	10	0.000280003	846940098	0.000249952	607283036	0.000755398	1164335710	0.00074112	1176635377	0.15552
EB15_S88	Wild	Modern	1D	NA	Wild		2018-12-20	2018	WBNP, NWT Canada (unknown locale)	NA	NA	AWBP	AWBP	WBNP, NWT Canada (unknown locale)	Aransas NWR, TX USA	15.09	4.07	10	0.000304592	848566976	0.00026865	619568031	0.0007763	1164500776	0.000757649	1175473118	0.0692197
EB16_S89	Wild	Modern	5D	NA	Wild		2019-01-27	2019	WBNP, NWT Canada (unknown locale)	NA	NA	AWBP	AWBP	WBNP, NWT Canada (unknown locale)	Aransas NWR, TX USA	12.2	4.02	10	0.000303331	845890010	0.000277387	612682453	0.000787114	1157493088	0.000773768	1177080105	0.0710176
EB17_S90	Wild	Modern	6D	NA	Wild		2019-01-31	2019	WBNP, NWT Canada (unknown locale)	NA	NA	AWBP	AWBP	WBNP, NWT Canada (unknown locale)	Aransas NWR, TX USA	15.04	4.06	10	0.000326428	848955973	0.000297506	610453612	0.000840153	1168020999	0.000817919	1177468291	0.0584322
EB18_S91	Wild	Modern	669-61351	NA	Wild		2009-12-10	2009	WBNP, NWT Canada (unknown locale)	NA	NA	AWBP	AWBP	WBNP, NWT Canada (unknown locale)	Aransas NWR, TX USA	8.07	4.03		0.000271398	822343437	0.000248901	610473682	0.000717727	1109893537			0.116864
EB19_S92	Wild	Modern	669-61359	NA	Wild		2010-08-04	2010	WBNP, NWT Canada (Klewi basin)	NA	NA	AWBP	AWBP	WBNP, NWT Canada (Klewi basin)	WBNP, NWT Canada	13.9	4.03	10	0.000289023	847723331	0.000266656	601754298	0.000734873	1165816145	0.000716038	1176516803	0.152823
EB2_S115	Wild	Modern	3F	NA	Wild		2020-01-14	2020	WBNP, NWT Canada (unknown locale)	NA	NA	AWBP	AWBP	WBNP, NWT Canada (unknown locale)	Aransas NWR, TX USA	12.65	4.05	10	0.000308508	847071207	0.000277453	631240822	0.000795574	1161416854	0.000783729	1178789017	0.106976
EB20_S93	Wild	Modern	669-61360	NA	Wild		2010-08-04	2010	WBNP, NWT Canada (Nyarling basin)	NA	NA	AWBP	AWBP	WBNP, NWT Canada (Nyarling basin)	WBNP, NWT Canada	13	4.03	10	0.000293137	847184256	0.00025298	610344102	0.000788895	1164971975	0.000775689	1177407648	0.12945
EB21_S94	Wild	Modern	669-61357	NA	Wild		2010-08-03	2010	WBNP, NWT Canada (Klewi basin)	NA	NA	AWBP	AWBP	WBNP, NWT Canada (Klewi basin)	WBNP, NWT Canada	12.42	3.97	10	0.000300032	845258770	0.000260288	614754220	0.000779933	1157253400	0.000770123	1176320378	0.0854009
EB22_S95	Wild	Modern	669-61355	NA	Wild		2010-08-03	2010	WBNP, NWT Canada (Sass basin)	NA	NA	AWBP	AWBP	WBNP, NWT Canada (Sass basin)	WBNP, NWT Canada	14.39	4.03	10	0.000302566	848853012	0.000262236	609031354	0.000792723	1168271558	0.000769169	1178473474	0.116864
EB24_S96	Captive	Modern	13-005	1100	Early_captive	1982	2018-01-02	2018	Captive: ICF/PWRC	NA	NA	WSSP	WSSP	Captive: ICF/PWRC	ICF, Baraboo WI USA	16.05	4.01	10	0.000318424	848745892	0.000274958	610056300	0.00085749	1167910973	0.000824287	1176923088	0.0791082
EB25_S97	Captive	Modern	13-007	1031	Founders_wildborn	1968	2007-10-13	2007	WBNP, NWT Canada (unknown locale)	NA	NA	WSSP	AWBP	WBNP, NWT Canada (unknown locale)	ICF, Baraboo WI USA	12.27	4.05	10	0.000322307	846016745	0.000291363	612888968	0.000858757	1163170757	0.000844675	1177032388	0.0593311
EB26_S98	Captive	Modern	13-008	1098	Early_captive	1982	2007-10-13	2007	Captive: PWRC	NA	NA	WSSP	WSSP	Captive: PWRC	ICF, Baraboo WI USA	11.99	3.96	10	0.000300636	843670632	0.000261992	618500525	0.00077448	1154627904	0.000767744	1175551581	0.082704
EB27_S99	Captive	Modern	13-011	1101	Early_captive	1982	2007-10-13	2007	Captive: PWRC	NA	NA	WSSP	WSSP	Captive: PWRC	ICF, Baraboo WI USA	10.13	3.95	10	0.000294768	839949620	0.000303137	613853510	0.000763723	1144753884	0.000761817	1176783336	0.107875
EB28_S100	Captive	Modern	13-012	1138	Founders_wildborn	1985	2019-12-03	2019	WBNP, NWT Canada (unknown locale)	NA	NA	WSSP	AWBP	WBNP, NWT Canada (unknown locale)	ICF, Baraboo WI USA	12.65	4.05	10	0.000343828	846825130	0.000375021	615871197	0.000909524	1165136161	0.000902424	1178756202	0.0242718
EB29_S101	Captive	Modern	13-014	1140	Early_captive	1985	Unknown	NA	Captive: PWRC	NA	NA	WSSP	WSSP	Captive: PWRC	ICF, Baraboo WI USA	13.4	4.02	10	0.00032055	846172405	0.000285655	620495243	0.000826799	1160075012	0.000810064	1175599868	0.0449478
EB3_S116	Wild	Modern	4F	NA	Wild		2020-01-18	2020	WBNP, NWT Canada (unknown locale)	NA	NA	AWBP	AWBP	WBNP, NWT Canada (unknown locale)	Aransas NWR, TX USA	15.32	3.98	10	0.000303003	850166098	0.000279089	623358123	0.000771167	1168387717	0.000759597	1178895129	0.107875
EB30_S102	Captive	Modern	13-017	1041	Founders_wildborn	1969	2007-10-13	2007	WBNP, NWT Canada (unknown locale)	NA	NA	WSSP	AWBP	WBNP, NWT Canada (unknown locale)	ICF, Baraboo WI USA	9.02	3.97		0.000300512	833617986	0.000277103	607820459	0.000809573	1144721318			0.0683207
EB31_S103	Captive	Modern	13-027	1180	Founders_wildborn	1989	2007-10-13	2007	WBNP, NWT Canada (unknown locale)	NA	NA	WSSP	AWBP	WBNP, NWT Canada (unknown locale)	ICF, Baraboo WI USA	16.51	3.96	10	0.000342487	848862884	0.000283095	607409359	0.00090997	1168324888	0.00086936	1177211612	0.0485437
EB32_S104	Captive	Modern	13-029	1189	Founders_wildborn	1990	2007-10-13	2007	WBNP, NWT Canada (unknown locale)	NA	NA	WSSP	AWBP	WBNP, NWT Canada (unknown locale)	ICF, Baraboo WI USA	8.75	4.03		0.000271071	833289958	0.000247861	612655158	0.000719291	1144033905			0.178892
EB33_S105	Captive	Modern	13-040	1128	Early_captive	1984	2007-10-13	2007	Captive: PWRC	NA	NA	WSSP	WSSP	Captive: PWRC	ICF, Baraboo WI USA	18.33	4.03	10	0.000323646	850867088	0.000361155	616369654	0.000854478	1171603919	0.000835288	1178122459	0.0979863
EB34_S106	Captive	Modern	13-046	1219	Early_captive	1992	2007-10-13	2007	Captive: ICF	NA	NA	WSSP	WSSP	Captive: ICF	ICF, Baraboo WI USA	12.83	3.98	10	0.000299201	846695579	0.000266962	619544327	0.000776906	1160089971	0.000764331	1176693123	0.0934915
EB35_S107	Captive	Modern	13-078	1322	Founders_wildborn	1994	2008-03-12	2008	WBNP, NWT Canada (unknown locale)	NA	NA	WSSP	AWBP	WBNP, NWT Canada (unknown locale)	ICF, Baraboo WI USA	15.9	3.98	10	0.000301935	848664074	0.000263949	619708838	0.00077706	1166183017	0.000756298	1176548090	0.0970873
EB37_S108	Captive	Modern	13-379	2512	Late_captive	2018	2018-10-18	2018	Captive: ICF	NA	NA	WSSP	WSSP	Captive: ICF	ICF, Baraboo WI USA	14.38	4.03	10	0.000310681	847666356	0.000273298	622687427	0.000792535	1163351837	0.000774331	1176469563	0.0862998
EB38_S109	Captive	Modern	13-382	2566	Late_captive	2019	2019-09-17	2019	Necedah NWR, WI USA	NA	NA	WSSP	EMP	Necedah NWR, WI USA	ICF, Baraboo WI USA	10.78	3.99	10	0.000294443	842766951	0.000255673	621221285	0.000760448	1150389889	0.000758686	1175863714	0.0880978
EB39_S110	Captive	Modern	13-383	2567	Late_captive	2019	2019-09-17	2019	Necedah NWR, WI USA	NA	NA	WSSP	EMP	Necedah NWR, WI USA	ICF, Baraboo WI USA	14.6	3.94	10	0.000295406	847792891	0.000262951	604383270	0.000779952	1165943671	0.000756159	1176850891	0.124955
EB40_S111	Captive	Modern	13-384	2568	Late_captive	2019	2019-09-17	2019	Necedah NWR, WI USA	NA	NA	WSSP	EMP	Necedah NWR, WI USA	ICF, Baraboo WI USA	13.79	4	10	0.000314391	847639031	0.000275151	611631134	0.000834026	1165992269	0.00080851	1177396061	0.0746134
EB41_S112	Captive	Modern	13-385	2569	Late_captive	2019	2019-09-12	2019	Necedah NWR, WI USA	NA	NA	WSSP	EMP	Necedah NWR, WI USA	ICF, Baraboo WI USA	8.31	3.99		0.000281456	829141012	0.00026145	620401302	0.000742268	1122606480			0.11237
EB42_S113	Captive	Modern	13-389	2573	Late_captive	2019	2019-09-24	2019	Captive: ICF	NA	NA	WSSP	WSSP	Captive: ICF	ICF, Baraboo WI USA	11.89	4.04	10	0.000272398	845123918	0.000242661	625606338	0.00071093	1156912311	0.000702462	1178063044	0.132147
EB6_S117	Wild	Modern	10F	NA	Wild		2020-02-15	2020	WBNP, NWT Canada (unknown locale)	NA	NA	AWBP	AWBP	WBNP, NWT Canada (unknown locale)	Aransas NWR, TX USA	15.97	3.99	10	0.000304118	850098153	0.000277672	623816000	0.000775551	1168943396	0.000758796	1178540990	0.0871988
EB7_S118	Wild	Modern	8F	NA	Wild		2020-02-14	2020	WBNP, NWT Canada (unknown locale)	NA	NA	AWBP	AWBP	WBNP, NWT Canada (unknown locale)	Aransas NWR, TX USA	15.42	4.01	10	0.000295155	849473922	0.000274343	613229010	0.000793933	1169608025	0.000770988	1178944216	0.113269
EB8_S119	Wild	Modern	11F	NA	Wild		2020-02-16	2020	WBNP, NWT Canada (unknown locale)	NA	NA	AWBP	AWBP	WBNP, NWT Canada (unknown locale)	Aransas NWR, TX USA	15.13	3.94	10	0.000308859	849690853	0.000275084	607395396	0.000810539	1169541068	0.000787368	1178896204	0.0889967
EB9_S83	Wild	Modern	12F	NA	Wild		2020-02-18	2020	WBNP, NWT Canada (unknown locale)	NA	NA	AWBP	AWBP	WBNP, NWT Canada (unknown locale)	Aransas NWR, TX USA	13.66	3.96	10	0.000300313	847661161	0.000285442	607883523	0.000806322	1165784530	0.000789564	1177427003	0.0997842
Grus27863	Historical	KU	NA	NA	Historical			1890	NA	38.8714	-97.1326	Kansas	Kansas	Kansas	Abiline vicinity (west)	5.20515	3.87		0.000953802	604393876	0.00089956	492303451					0.000898957
Grus29585	Historical	KU	NA	NA	Historical			1890	NA	38.8714	-97.1326	Kansas	Kansas	Kansas	Abiline vicinity (west)	4.27	4.01		0.000955199	560951424	0.000933941	523388369					0.00719165
Grus71441	Historical	KU	NA	NA	Historical			1876	NA	38.0653	-97.9259	Kansas	Kansas	Kansas	Hutchinson	5.24256	3.85		0.00133789	587927787	0.00123236	468690067					0.00269687
Grus71442	Historical	KU	NA	NA	Historical			1875	NA	38.8532	-99.3811	Kansas	Kansas	Kansas	Big Creek	3.73			0.000953178	519820192							0.0062927
MCZ-110714	Historical	MCZ	NA	NA	Historical			1893	NA	45.4444	-99.0293	South Dakota	South Dakota	South Dakota	Ipswich	4.1			0.00114664	569943192							0.0152823
MCZ-205536	Historical	MCZ	NA	NA	Historical			1881	NA	41.499	-86.7094	Indiana	Indiana	Indiana	NA	4.93202	3.87		0.00113861	644373178	0.00106359	546584325					0.00359583
MCZ-220028	Historical	MCZ	NA	NA	Historical			1889	NA	26.1266	-97.5063	Texas	Texas	Texas	NA	6.9878	3.92		0.00102421	743914659	0.000926949	544539011					0.0107875
MCZ-301262	Historical	MCZ	NA	NA	Historical			1893	NA	45.4444	-99.0293	South Dakota	South Dakota	South Dakota	Ipswich	4.32	4.02		0.000898939	604024823	0.000880988	563175423					0.00359583
MCZ-301263	Historical	MCZ	NA	NA	Historical			1893	NA	45.4444	-99.0293	South Dakota	South Dakota	South Dakota	Ipswich	5.41	4.01		0.00094908	685768149	0.000880617	555168428					0.00539374
MCZ-35730	Historical	MCZ	NA	NA	Historical			1871	NA	40.1164	-88.2073	Illinois	Illinois	Illinois	NA	5.8707	3.92		0.00113559	704796118	0.00102308	546960586					0.00359583
MCZ-42510	Historical	MCZ	NA	NA	Historical			1893	NA	45.4444	-99.0293	South Dakota	South Dakota	South Dakota	Ipswich	4.75	3.99		0.00112932	643385540	0.00107076	559119247					0.00269687
MCZ-42511	Historical	MCZ	NA	NA	Historical			1893	NA	45.4444	-99.0293	South Dakota	South Dakota	South Dakota	Ipswich	8.36972	3.97		0.000926918	769540477	0.000872354	545495003					0.28407
MCZ-4456	Historical	MCZ	NA	NA	Historical			NA	NA	39.9771	-89.0332	Illinois	Illinois	Illinois	NA	2.88			0.000975894	390002370							0.00269687
MCZ-46872	Historical	MCZ	NA	NA	Historical			1876	NA	27.8736	-82.8466	Florida	Florida	Florida	Florida	3.75			0.00109803	546011257							0.00269687
MCZ-46873	Historical	MCZ	NA	NA	Historical			1867	NA	27.8736	-82.8466	Florida	Florida	Florida	Florida	5.62954	3.9		0.00109932	696573204	0.00100042	556878362					0.00269687
MCZ-72973	Historical	MCZ	NA	NA	Historical			NA	NA	41.85	-87.6501	Illinois	Illinois	Illinois	Chicago	3.56			0.00070012	470299828							0.00988852

## Sheet: TableS3
Species	Accession number	Sequencing	Coverage	Order	IUCN status	Heterozygosity (bp-1)
Strix occidentalis caurina	GCA_002372975.2	Illumina NGS	39.12	Strigiformes	Near Threatened	0.000110412
Nannopterum harrisi	GCA_002173475.1	Illumina NGS	60.37	Pelecaniformes	Vulnerable	0.000116087
Strigops habroptila	GCA_004027225.2	Illumina NGS	85.81	Psittaciformes	Critically Endangered	0.000293784
Asarcornis scutulata	GCA_013398475.1	Illumina NGS	41.7	Anseriformes	Endangered	0.000441977
Falco rusticolus	GCF_015220075.1	Illumina NGS	96.55	Falconiformes	Least Concern	0.000552485
Terpsiphone corvina	(B10K) S15237	Illumina NGS	24.18	Passeriformes	Vulnerable	0.000563505
Grus_americana_modern_10x	Average modern samples	Illumina NGS	10	Gruiformes	Endangered	0.000782119
Grus americana	GCF_028858705.1	Illumina NGS	66.54	Gruiformes	Endangered	0.000800902
Falco cherrug	GCF_023634085.1	Illumina NGS	47.66	Falconiformes	Endangered	0.00115752
Numida meleagris	GCF_002078875.1	Illumina NGS	58.92	Galliformes	Least Concern	0.00126572
Casuarius casuarius	GCA_003342895.1	Illumina NGS	23.47	Casuariiformes	Least Concern	0.00127567
Aquila chrysaetos canadensis	GCF_900496995.4	Illumina NGS	41.28	Accipitriformes	Least Concern	0.00128114
Falco peregrinus	GCF_023634155.1	Pacbio Hifi	25.77	Falconiformes	Least Concern	0.00157606
Rhea pennata	GCA_028389875.1	Illumina NGS	36.98	Rheiformes	Least Concern	0.00160004
Coturnix japonica	GCF_001577835.2	Illumina NGS	14.96	Galliformes	Near Threatened	0.00165478
Rhea americana	GCA_003343005.1	Illumina NGS	50.71	Rheiformes	Near Threatened	0.0017129
Ardeotis kori	GCA_013396375.1	Illumina NGS	30.16	Otidiformes	Near Threatened	0.00178348
Eudromia elegans	GCA_003342815.1	Illumina NGS	27.99	Tinamiformes	Least Concern	0.00231248
Ara ararauna	GCA_028858755.1	Pacbio Hifi	44.68	Psittaciformes	Least Concern	0.00242147
Falco biarmicus	GCF_023638135.1	Pacbio Hifi	58.51	Falconiformes	Least Concern	0.00257748
Rhynochetos jubatus	GCA_027574665.1	Illumina NGS	26.6	Eurypygiformes	Endangered	0.00259003
Myiopsitta monachus	GCA_017639245.1	Illumina NGS	40.54	Psittaciformes	Least Concern	0.00275869
Nothocercus nigrocapillus	GCA_013398345.1	Illumina NGS	23.53	Tinamiformes	Vulnerable	0.00284594
Grus_americana_historical_7x	SampleID: ​​MCZ-220028	Illumina NGS	6.9878	Gruiformes	Endangered	0.00295997
Bucorvus abyssinicus	GCA_009769605.1	Illumina NGS	58.73	Bucerotiformes	Vulnerable	0.0029924
Streptopelia turtur	GCA_901699155.2	Illumina NGS	64.74	Columbiformes	Vulnerable	0.003192
Calidris pugnax	GCF_001431845.1	Illumina NGS	73.02	Charadriiformes	Least Concern	0.00320661
Columba livia	GCA_001887795.1	Pacbio Hifi	45.91	Columbiformes	Least Concern	0.00351206
Melopsittacus undulatus	GCF_012275295.1	Illumina NGS	53.36	Psittaciformes	Least Concern	0.00357105
Amazona aestiva	GCA_017639355.1	Illumina NGS	66.74	Psittaciformes	Near Threatened	0.0036642
Halcyon senegalensis	GCA_013397595.1	Illumina NGS	39.06	Coraciiformes	Least Concern	0.00367357
Falco naumanni	GCF_017639655.2	Illumina NGS	51.83	Falconiformes	Least Concern	0.00376307
Anser cygnoides	GCF_002166845.1	Illumina NGS	31.95	Anseriformes	Vulnerable	0.0039877
Calypte anna	GCF_003957555.1	Illumina NGS	17.16	Caprimulgiformes	Least Concern	0.00560084
Sylvia atricapilla	GCA_009819655.1	Illumina NGS	56.46	Passeriformes	Least Concern	0.00582348
Patagioenas fasciata	GCA_002029285.1	Illumina NGS	49.81	Columbiformes	Least Concern	0.00660518

## Sheet: TableS4
				HiGH DELETERIOUS						MODERATE DELETERIOUS						LOW DELETERIOUS
				ALL SITES			ONLY SHARED SITES			ALL SITES			ONLY SHARED SITES			ALL SITES			ONLY SHARED SITES
SampleID	Missing Sites VCF	Genotyped Covered Sites	% missigness	Hetrozygous	Homozygous	Total	Hetrozygous	Homozygous	Total	Hetrozygous	Homozygous	Total	Hetrozygous	Homozygous	Total	Hetrozygous	Homozygous	Total	Hetrozygous	Homozygous	Total
Grus27863	10023	40193748	0.000249367	49	6	55	16	4	20	993	634	1627	552	502	1054	1583	1256	2839	1050	1128	2178
Grus71441	9725	40194046	0.000241951	35	10	45	8	8	16	999	636	1635	527	536	1063	1530	1298	2828	1074	1144	2218
MCZ-220028	4467	40199304	0.000111121	65	24	89	19	20	39	1864	1118	2982	1118	928	2046	3237	2272	5509	2294	2004	4298
MCZ-301263	5642	40198129	0.000140355	54	14	68	15	14	29	1486	882	2368	844	736	1580	2444	1942	4386	1743	1684	3427
MCZ-35730	5427	40198344	0.000135006	57	16	73	13	10	23	1347	938	2285	794	786	1580	2384	1960	4344	1680	1678	3358
MCZ-42511	3671	40200100	9.13182e-05	51	24	75	15	16	31	1634	1778	3412	1015	1444	2459	2672	3684	6356	1917	3108	5025
MCZ-46873	5663	40198108	0.000140877	72	16	88	20	12	32	1471	834	2305	824	688	1512	2380	1956	4336	1689	1668	3357
EB11_S84	1300	40201095	3.23374e-05	42	22	64	21	18	39	2111	1352	3463	1161	970	2131	3766	2712	6478	2319	2028	4347
EB12_S85	1074	40201321	2.67155e-05	38	8	46	25	6	31	1963	842	2805	1107	614	1721	3550	1740	5290	2218	1298	3516
EB13_S86	948	40201447	2.35812e-05	35	26	61	19	18	37	1833	1348	3181	1010	942	1952	3320	2676	5996	2128	1938	4066
EB14_S87	977	40201418	2.43026e-05	46	12	58	18	8	26	1926	1006	2932	1054	726	1780	3547	2174	5721	2177	1642	3819
EB15_S88	1326	40201069	3.29842e-05	44	8	52	17	4	21	1918	1078	2996	1048	784	1832	3697	2320	6017	2279	1728	4007
EB16_S89	1137	40201258	2.82827e-05	54	14	68	23	12	35	2010	1104	3114	1142	772	1914	3632	2140	5772	2240	1620	3860
EB17_S90	1199	40201196	2.9825e-05	45	18	63	20	14	34	2138	1096	3234	1227	774	2001	3682	2282	5964	2314	1732	4046
EB18_S91	1091	40201304	2.71384e-05	43	14	57	21	8	29	1798	1246	3044	1002	832	1834	3437	2404	5841	2126	1756	3882
EB19_S92	1039	40201356	2.58449e-05	40	30	70	16	28	44	1864	1178	3042	1026	872	1898	3427	2526	5953	2146	1840	3986
EB1_S114	1111	40201284	2.76359e-05	38	30	68	19	24	43	1889	1196	3085	1024	858	1882	3552	2482	6034	2212	1836	4048
EB20_S93	1078	40201317	2.6815e-05	37	10	47	15	8	23	1867	1114	2981	1036	818	1854	3618	2288	5906	2240	1750	3990
EB21_S94	1267	40201128	3.15165e-05	43	22	65	20	18	38	1987	1216	3203	1074	868	1942	3588	2460	6048	2202	1796	3998
EB22_S95	1042	40201353	2.59195e-05	33	22	55	18	14	32	1914	1200	3114	1026	870	1896	3626	2432	6058	2233	1820	4053
EB24_S96	1474	40200921	3.66658e-05	55	18	73	26	10	36	2105	1152	3257	1156	856	2012	3903	2358	6261	2412	1812	4224
EB25_S97	1419	40200976	3.52977e-05	43	16	59	20	16	36	2072	1232	3304	1115	868	1983	3809	2498	6307	2373	1840	4213
EB26_S98	1207	40201188	3.0024e-05	34	20	54	23	14	37	2112	1054	3166	1182	762	1944	3725	2362	6087	2315	1702	4017
EB27_S99	1080	40201315	2.68648e-05	36	22	58	18	16	34	1876	1198	3074	1020	850	1870	3537	2268	5805	2167	1700	3867
EB28_S100	984	40201411	2.44768e-05	42	12	54	18	4	22	2175	994	3169	1199	746	1945	4044	2062	6106	2487	1620	4107
EB29_S101	1201	40201194	2.98747e-05	40	22	62	22	16	38	1959	994	2953	1108	730	1838	3593	2214	5807	2289	1608	3897
EB2_S115	1182	40201213	2.94021e-05	41	14	55	11	12	23	1949	1056	3005	1124	768	1892	3731	2128	5859	2352	1618	3970
EB30_S102	732	40201663	1.82082e-05	39	18	57	19	10	29	1692	938	2630	986	680	1666	3139	1940	5079	2041	1398	3439
EB31_S103	603	40201792	1.49993e-05	46	28	74	23	18	41	1972	1030	3002	1117	744	1861	3622	2076	5698	2320	1560	3880
EB32_S104	821	40201574	2.04221e-05	36	14	50	15	8	23	1621	1104	2725	933	764	1697	2995	2334	5329	1886	1700	3586
EB33_S105	772	40201623	1.92032e-05	49	14	63	22	10	32	2113	1218	3331	1158	888	2046	3943	2494	6437	2389	1886	4275
EB34_S106	1249	40201146	3.10688e-05	52	26	78	27	16	43	2001	1266	3267	1097	912	2009	3700	2638	6338	2329	1894	4223
EB35_S107	1413	40200982	3.51484e-05	44	14	58	28	8	36	2079	1188	3267	1177	844	2021	3664	2644	6308	2326	1958	4284
EB37_S108	1249	40201146	3.10688e-05	32	30	62	19	20	39	1997	1120	3117	1120	840	1960	3700	2416	6116	2332	1792	4124
EB38_S109	1305	40201090	3.24618e-05	53	22	75	23	12	35	1971	1324	3295	1100	954	2054	3706	2608	6314	2341	1920	4261
EB39_S110	864	40201531	2.14917e-05	51	12	63	27	8	35	1816	1212	3028	1042	892	1934	3397	2416	5813	2147	1734	3881
EB3_S116	1103	40201292	2.74369e-05	32	6	38	19	6	25	1889	978	2867	1073	688	1761	3541	1922	5463	2216	1430	3646
EB40_S111	1119	40201276	2.78349e-05	45	18	63	27	14	41	2079	1080	3159	1174	750	1924	3685	2448	6133	2266	1810	4076
EB41_S112	1301	40201094	3.23623e-05	40	18	58	15	12	27	1797	1144	2941	993	818	1811	3331	2300	5631	2080	1686	3766
EB42_S113	887	40201508	2.20638e-05	30	10	40	18	6	24	1632	686	2318	964	466	1430	3032	1338	4370	1971	982	2953
EB6_S117	1071	40201324	2.66409e-05	42	14	56	22	12	34	2002	1124	3126	1139	830	1969	3629	2166	5795	2275	1666	3941
EB7_S118	910	40201485	2.2636e-05	31	26	57	17	20	37	1870	1330	3200	1051	910	1961	3402	2668	6070	2155	1942	4097
EB8_S119	1058	40201337	2.63175e-05	39	18	57	20	12	32	1944	1098	3042	1094	812	1906	3530	2364	5894	2248	1774	4022
EB9_S83	816	40201579	2.02977e-05	31	26	57	12	16	28	1876	1202	3078	1062	902	1964	3398	2400	5798	2171	1776	3947
Gnigricollis	61439	40140956	0.00153058
birdAnc314	34250	40168145	0.000852666
birdAnc315	42500	40159895	0.00105827
birdAnc316	242710	39960677	0.00608333

## Sheet: TableS5
SampleID.x	Category.x	SampleID.y	Category.y	Theta (Kinship coefficient)
EB1_S114	Wild	EB11_S84	Wild	1e-05
EB1_S114	Wild	EB12_S85	Wild	3e-06
EB11_S84	Wild	EB12_S85	Wild	0
EB11_S84	Wild	EB13_S86	Wild	0.027832
EB12_S85	Wild	EB13_S86	Wild	0
EB1_S114	Wild	EB13_S86	Wild	0
EB13_S86	Wild	EB14_S87	Wild	2e-06
EB1_S114	Wild	EB14_S87	Wild	0
EB11_S84	Wild	EB14_S87	Wild	0.019674
EB12_S85	Wild	EB14_S87	Wild	0
EB1_S114	Wild	EB15_S88	Wild	0.00024
EB12_S85	Wild	EB15_S88	Wild	0.001593
EB13_S86	Wild	EB15_S88	Wild	0
EB11_S84	Wild	EB15_S88	Wild	0.016612
EB14_S87	Wild	EB15_S88	Wild	5e-06
EB12_S85	Wild	EB16_S89	Wild	1e-06
EB11_S84	Wild	EB16_S89	Wild	0.020775
EB13_S86	Wild	EB16_S89	Wild	1e-06
EB14_S87	Wild	EB16_S89	Wild	0.000594
EB15_S88	Wild	EB16_S89	Wild	2e-05
EB1_S114	Wild	EB16_S89	Wild	0.002998
EB11_S84	Wild	EB17_S90	Wild	0.022444
EB14_S87	Wild	EB17_S90	Wild	1.5e-05
EB13_S86	Wild	EB17_S90	Wild	0
EB16_S89	Wild	EB17_S90	Wild	1.8e-05
EB12_S85	Wild	EB17_S90	Wild	0.003505
EB1_S114	Wild	EB17_S90	Wild	2e-06
EB15_S88	Wild	EB17_S90	Wild	0.237887
EB13_S86	Wild	EB18_S91	Wild	0.095579
EB1_S114	Wild	EB18_S91	Wild	0
EB11_S84	Wild	EB18_S91	Wild	8e-06
EB17_S90	Wild	EB18_S91	Wild	2e-06
EB15_S88	Wild	EB18_S91	Wild	0
EB14_S87	Wild	EB18_S91	Wild	0.000177
EB16_S89	Wild	EB18_S91	Wild	0
EB12_S85	Wild	EB18_S91	Wild	4e-06
EB11_S84	Wild	EB19_S92	Wild	5e-06
EB16_S89	Wild	EB19_S92	Wild	0.015568
EB14_S87	Wild	EB19_S92	Wild	0.001975
EB12_S85	Wild	EB19_S92	Wild	3e-06
EB1_S114	Wild	EB19_S92	Wild	0.002909
EB15_S88	Wild	EB19_S92	Wild	0.041708
EB13_S86	Wild	EB19_S92	Wild	0
EB17_S90	Wild	EB19_S92	Wild	0.047224
EB18_S91	Wild	EB19_S92	Wild	4e-06
EB1_S114	Wild	EB2_S115	Wild	1.9e-05
EB11_S84	Wild	EB2_S115	Wild	5e-06
EB14_S87	Wild	EB2_S115	Wild	0
EB12_S85	Wild	EB2_S115	Wild	2e-06
EB16_S89	Wild	EB2_S115	Wild	0.007696
EB15_S88	Wild	EB2_S115	Wild	1.1e-05
EB13_S86	Wild	EB2_S115	Wild	1.1e-05
EB17_S90	Wild	EB2_S115	Wild	0.015298
EB18_S91	Wild	EB2_S115	Wild	4e-06
EB19_S92	Wild	EB2_S115	Wild	0.007468
EB1_S114	Wild	EB20_S93	Wild	1e-06
EB11_S84	Wild	EB20_S93	Wild	0.001134
EB14_S87	Wild	EB20_S93	Wild	0.007608
EB13_S86	Wild	EB20_S93	Wild	3e-06
EB16_S89	Wild	EB20_S93	Wild	0.002581
EB15_S88	Wild	EB20_S93	Wild	3.9e-05
EB12_S85	Wild	EB20_S93	Wild	0.014574
EB17_S90	Wild	EB20_S93	Wild	1.2e-05
EB18_S91	Wild	EB20_S93	Wild	0
EB2_S115	Wild	EB20_S93	Wild	0.017979
EB19_S92	Wild	EB20_S93	Wild	6e-06
EB14_S87	Wild	EB21_S94	Wild	0
EB15_S88	Wild	EB21_S94	Wild	0
EB2_S115	Wild	EB21_S94	Wild	0.009814
EB1_S114	Wild	EB21_S94	Wild	1e-06
EB18_S91	Wild	EB21_S94	Wild	0.046834
EB19_S92	Wild	EB21_S94	Wild	3e-06
EB13_S86	Wild	EB21_S94	Wild	0.036463
EB12_S85	Wild	EB21_S94	Wild	2e-06
EB16_S89	Wild	EB21_S94	Wild	0.005016
EB20_S93	Wild	EB21_S94	Wild	0.020236
EB17_S90	Wild	EB21_S94	Wild	0
EB11_S84	Wild	EB21_S94	Wild	1.2e-05
EB1_S114	Wild	EB22_S95	Wild	1e-06
EB12_S85	Wild	EB22_S95	Wild	0
EB15_S88	Wild	EB22_S95	Wild	3e-06
EB19_S92	Wild	EB22_S95	Wild	0.025642
EB14_S87	Wild	EB22_S95	Wild	0.009746
EB13_S86	Wild	EB22_S95	Wild	2e-06
EB16_S89	Wild	EB22_S95	Wild	0.008089
EB18_S91	Wild	EB22_S95	Wild	5e-06
EB2_S115	Wild	EB22_S95	Wild	3e-06
EB21_S94	Wild	EB22_S95	Wild	1e-06
EB11_S84	Wild	EB22_S95	Wild	2e-06
EB17_S90	Wild	EB22_S95	Wild	0
EB20_S93	Wild	EB22_S95	Wild	0
EB12_S85	Wild	EB24_S96	Early_captive	5e-06
EB22_S95	Wild	EB24_S96	Early_captive	0.001378
EB13_S86	Wild	EB24_S96	Early_captive	0
EB1_S114	Wild	EB24_S96	Early_captive	0.081228
EB14_S87	Wild	EB24_S96	Early_captive	0
EB2_S115	Wild	EB24_S96	Early_captive	0.012125
EB17_S90	Wild	EB24_S96	Early_captive	7e-06
EB20_S93	Wild	EB24_S96	Early_captive	1e-06
EB15_S88	Wild	EB24_S96	Early_captive	5e-06
EB18_S91	Wild	EB24_S96	Early_captive	2e-06
EB21_S94	Wild	EB24_S96	Early_captive	2e-06
EB19_S92	Wild	EB24_S96	Early_captive	7e-06
EB11_S84	Wild	EB24_S96	Early_captive	1e-06
EB16_S89	Wild	EB24_S96	Early_captive	0.007777
EB14_S87	Wild	EB25_S97	Founders_wildborn	0
EB22_S95	Wild	EB25_S97	Founders_wildborn	0.001219
EB24_S96	Early_captive	EB25_S97	Founders_wildborn	0
EB13_S86	Wild	EB25_S97	Founders_wildborn	0.066101
EB1_S114	Wild	EB25_S97	Founders_wildborn	0
EB15_S88	Wild	EB25_S97	Founders_wildborn	1e-06
EB18_S91	Wild	EB25_S97	Founders_wildborn	0.046182
EB20_S93	Wild	EB25_S97	Founders_wildborn	8e-06
EB19_S92	Wild	EB25_S97	Founders_wildborn	5e-06
EB21_S94	Wild	EB25_S97	Founders_wildborn	0.011661
EB2_S115	Wild	EB25_S97	Founders_wildborn	5e-06
EB11_S84	Wild	EB25_S97	Founders_wildborn	0.006425
EB16_S89	Wild	EB25_S97	Founders_wildborn	5e-06
EB12_S85	Wild	EB25_S97	Founders_wildborn	0
EB17_S90	Wild	EB25_S97	Founders_wildborn	3e-06
EB22_S95	Wild	EB26_S98	Early_captive	0
EB14_S87	Wild	EB26_S98	Early_captive	9e-05
EB24_S96	Early_captive	EB26_S98	Early_captive	0.249785
EB13_S86	Wild	EB26_S98	Early_captive	0
EB11_S84	Wild	EB26_S98	Early_captive	1e-06
EB1_S114	Wild	EB26_S98	Early_captive	0.022398
EB16_S89	Wild	EB26_S98	Early_captive	0
EB19_S92	Wild	EB26_S98	Early_captive	0
EB18_S91	Wild	EB26_S98	Early_captive	0
EB20_S93	Wild	EB26_S98	Early_captive	0
EB21_S94	Wild	EB26_S98	Early_captive	1e-06
EB15_S88	Wild	EB26_S98	Early_captive	0
EB25_S97	Founders_wildborn	EB26_S98	Early_captive	0
EB2_S115	Wild	EB26_S98	Early_captive	0.002833
EB17_S90	Wild	EB26_S98	Early_captive	0
EB12_S85	Wild	EB26_S98	Early_captive	0
EB26_S98	Early_captive	EB27_S99	Early_captive	0
EB22_S95	Wild	EB27_S99	Early_captive	0
EB14_S87	Wild	EB27_S99	Early_captive	0
EB16_S89	Wild	EB27_S99	Early_captive	0
EB19_S92	Wild	EB27_S99	Early_captive	4e-06
EB1_S114	Wild	EB27_S99	Early_captive	2e-06
EB11_S84	Wild	EB27_S99	Early_captive	0
EB13_S86	Wild	EB27_S99	Early_captive	0
EB25_S97	Founders_wildborn	EB27_S99	Early_captive	0
EB18_S91	Wild	EB27_S99	Early_captive	0
EB20_S93	Wild	EB27_S99	Early_captive	0.028607
EB21_S94	Wild	EB27_S99	Early_captive	0
EB15_S88	Wild	EB27_S99	Early_captive	0.023607
EB24_S96	Early_captive	EB27_S99	Early_captive	1e-05
EB17_S90	Wild	EB27_S99	Early_captive	0.025058
EB2_S115	Wild	EB27_S99	Early_captive	0
EB12_S85	Wild	EB27_S99	Early_captive	0.135895
EB1_S114	Wild	EB28_S100	Founders_wildborn	3e-06
EB2_S115	Wild	EB28_S100	Founders_wildborn	1e-06
EB11_S84	Wild	EB28_S100	Founders_wildborn	0.004227
EB18_S91	Wild	EB28_S100	Founders_wildborn	0.009345
EB24_S96	Early_captive	EB28_S100	Founders_wildborn	0
EB13_S86	Wild	EB28_S100	Founders_wildborn	2.4e-05
EB22_S95	Wild	EB28_S100	Founders_wildborn	1e-06
EB19_S92	Wild	EB28_S100	Founders_wildborn	1.6e-05
EB14_S87	Wild	EB28_S100	Founders_wildborn	0
EB26_S98	Early_captive	EB28_S100	Founders_wildborn	1.3e-05
EB15_S88	Wild	EB28_S100	Founders_wildborn	3.3e-05
EB12_S85	Wild	EB28_S100	Founders_wildborn	1e-06
EB21_S94	Wild	EB28_S100	Founders_wildborn	0.024956
EB27_S99	Early_captive	EB28_S100	Founders_wildborn	2e-06
EB16_S89	Wild	EB28_S100	Founders_wildborn	4e-06
EB20_S93	Wild	EB28_S100	Founders_wildborn	0
EB17_S90	Wild	EB28_S100	Founders_wildborn	0
EB25_S97	Founders_wildborn	EB28_S100	Founders_wildborn	0.029954
EB2_S115	Wild	EB29_S101	Early_captive	3e-06
EB11_S84	Wild	EB29_S101	Early_captive	1.5e-05
EB18_S91	Wild	EB29_S101	Early_captive	0
EB19_S92	Wild	EB29_S101	Early_captive	1e-06
EB24_S96	Early_captive	EB29_S101	Early_captive	0
EB26_S98	Early_captive	EB29_S101	Early_captive	0
EB15_S88	Wild	EB29_S101	Early_captive	4e-06
EB22_S95	Wild	EB29_S101	Early_captive	1e-06
EB14_S87	Wild	EB29_S101	Early_captive	1e-06
EB1_S114	Wild	EB29_S101	Early_captive	1e-06
EB16_S89	Wild	EB29_S101	Early_captive	0.00163
EB12_S85	Wild	EB29_S101	Early_captive	0.036399
EB21_S94	Wild	EB29_S101	Early_captive	0.000197
EB13_S86	Wild	EB29_S101	Early_captive	3e-06
EB20_S93	Wild	EB29_S101	Early_captive	0.016808
EB17_S90	Wild	EB29_S101	Early_captive	0.008315
EB25_S97	Founders_wildborn	EB29_S101	Early_captive	0
EB28_S100	Founders_wildborn	EB29_S101	Early_captive	0
EB27_S99	Early_captive	EB29_S101	Early_captive	0.121146
EB26_S98	Early_captive	EB3_S116	Wild	0.075022
EB11_S84	Wild	EB3_S116	Wild	1.2e-05
EB24_S96	Early_captive	EB3_S116	Wild	4e-06
EB18_S91	Wild	EB3_S116	Wild	6e-06
EB22_S95	Wild	EB3_S116	Wild	5e-06
EB13_S86	Wild	EB3_S116	Wild	2e-06
EB12_S85	Wild	EB3_S116	Wild	0
EB19_S92	Wild	EB3_S116	Wild	7e-06
EB1_S114	Wild	EB3_S116	Wild	1e-06
EB2_S115	Wild	EB3_S116	Wild	1.5e-05
EB20_S93	Wild	EB3_S116	Wild	0
EB27_S99	Early_captive	EB3_S116	Wild	1e-06
EB17_S90	Wild	EB3_S116	Wild	1e-06
EB15_S88	Wild	EB3_S116	Wild	1e-06
EB25_S97	Founders_wildborn	EB3_S116	Wild	0
EB29_S101	Early_captive	EB3_S116	Wild	2e-06
EB14_S87	Wild	EB3_S116	Wild	0
EB21_S94	Wild	EB3_S116	Wild	4.3e-05
EB28_S100	Founders_wildborn	EB3_S116	Wild	0.238977
EB16_S89	Wild	EB3_S116	Wild	5e-06
EB12_S85	Wild	EB30_S102	Founders_wildborn	0.020682
EB2_S115	Wild	EB30_S102	Founders_wildborn	3e-06
EB24_S96	Early_captive	EB30_S102	Founders_wildborn	6e-06
EB15_S88	Wild	EB30_S102	Founders_wildborn	2.6e-05
EB11_S84	Wild	EB30_S102	Founders_wildborn	0
EB19_S92	Wild	EB30_S102	Founders_wildborn	3e-06
EB1_S114	Wild	EB30_S102	Founders_wildborn	1e-06
EB25_S97	Founders_wildborn	EB30_S102	Founders_wildborn	1.7e-05
EB3_S116	Wild	EB30_S102	Founders_wildborn	0.097078
EB17_S90	Wild	EB30_S102	Founders_wildborn	0
EB26_S98	Early_captive	EB30_S102	Founders_wildborn	0.019725
EB27_S99	Early_captive	EB30_S102	Founders_wildborn	0.056461
EB22_S95	Wild	EB30_S102	Founders_wildborn	5e-06
EB14_S87	Wild	EB30_S102	Founders_wildborn	0
EB13_S86	Wild	EB30_S102	Founders_wildborn	0
EB20_S93	Wild	EB30_S102	Founders_wildborn	6e-06
EB16_S89	Wild	EB30_S102	Founders_wildborn	1e-06
EB29_S101	Early_captive	EB30_S102	Founders_wildborn	0.017278
EB18_S91	Wild	EB30_S102	Founders_wildborn	0
EB28_S100	Founders_wildborn	EB30_S102	Founders_wildborn	0.004438
EB21_S94	Wild	EB30_S102	Founders_wildborn	1e-06
EB2_S115	Wild	EB31_S103	Founders_wildborn	0.00906
EB1_S114	Wild	EB31_S103	Founders_wildborn	0
EB25_S97	Founders_wildborn	EB31_S103	Founders_wildborn	0.012468
EB19_S92	Wild	EB31_S103	Founders_wildborn	0
EB24_S96	Early_captive	EB31_S103	Founders_wildborn	0
EB30_S102	Founders_wildborn	EB31_S103	Founders_wildborn	2e-06
EB3_S116	Wild	EB31_S103	Founders_wildborn	0.038182
EB15_S88	Wild	EB31_S103	Founders_wildborn	0
EB16_S89	Wild	EB31_S103	Founders_wildborn	0
EB27_S99	Early_captive	EB31_S103	Founders_wildborn	0
EB14_S87	Wild	EB31_S103	Founders_wildborn	3e-06
EB12_S85	Wild	EB31_S103	Founders_wildborn	0
EB20_S93	Wild	EB31_S103	Founders_wildborn	8e-06
EB13_S86	Wild	EB31_S103	Founders_wildborn	0.079496
EB17_S90	Wild	EB31_S103	Founders_wildborn	1e-06
EB11_S84	Wild	EB31_S103	Founders_wildborn	0.011331
EB29_S101	Early_captive	EB31_S103	Founders_wildborn	0.004491
EB22_S95	Wild	EB31_S103	Founders_wildborn	1e-06
EB26_S98	Early_captive	EB31_S103	Founders_wildborn	0
EB28_S100	Founders_wildborn	EB31_S103	Founders_wildborn	2e-06
EB18_S91	Wild	EB31_S103	Founders_wildborn	0.023908
EB21_S94	Wild	EB31_S103	Founders_wildborn	0.047313
EB12_S85	Wild	EB32_S104	Founders_wildborn	1e-06
EB2_S115	Wild	EB32_S104	Founders_wildborn	0.003153
EB1_S114	Wild	EB32_S104	Founders_wildborn	0.054316
EB15_S88	Wild	EB32_S104	Founders_wildborn	3e-06
EB22_S95	Wild	EB32_S104	Founders_wildborn	1.2e-05
EB25_S97	Founders_wildborn	EB32_S104	Founders_wildborn	0
EB19_S92	Wild	EB32_S104	Founders_wildborn	3e-06
EB26_S98	Early_captive	EB32_S104	Founders_wildborn	0.038833
EB16_S89	Wild	EB32_S104	Founders_wildborn	0.000157
EB30_S102	Founders_wildborn	EB32_S104	Founders_wildborn	2e-06
EB3_S116	Wild	EB32_S104	Founders_wildborn	0
EB14_S87	Wild	EB32_S104	Founders_wildborn	0.01057
EB13_S86	Wild	EB32_S104	Founders_wildborn	2e-06
EB28_S100	Founders_wildborn	EB32_S104	Founders_wildborn	2e-06
EB27_S99	Early_captive	EB32_S104	Founders_wildborn	3e-06
EB31_S103	Founders_wildborn	EB32_S104	Founders_wildborn	3e-06
EB29_S101	Early_captive	EB32_S104	Founders_wildborn	0
EB24_S96	Early_captive	EB32_S104	Founders_wildborn	0.078209
EB18_S91	Wild	EB32_S104	Founders_wildborn	1e-06
EB17_S90	Wild	EB32_S104	Founders_wildborn	0
EB20_S93	Wild	EB32_S104	Founders_wildborn	0
EB21_S94	Wild	EB32_S104	Founders_wildborn	9e-06
EB11_S84	Wild	EB32_S104	Founders_wildborn	5e-06
EB3_S116	Wild	EB33_S105	Early_captive	0
EB15_S88	Wild	EB33_S105	Early_captive	0
EB22_S95	Wild	EB33_S105	Early_captive	0.269787
EB28_S100	Founders_wildborn	EB33_S105	Early_captive	1e-06
EB30_S102	Founders_wildborn	EB33_S105	Early_captive	0
EB27_S99	Early_captive	EB33_S105	Early_captive	0
EB29_S101	Early_captive	EB33_S105	Early_captive	0
EB26_S98	Early_captive	EB33_S105	Early_captive	5e-06
EB14_S87	Wild	EB33_S105	Early_captive	0.003603
EB16_S89	Wild	EB33_S105	Early_captive	1.2e-05
EB31_S103	Founders_wildborn	EB33_S105	Early_captive	0
EB18_S91	Wild	EB33_S105	Early_captive	0.022111
EB21_S94	Wild	EB33_S105	Early_captive	0
EB11_S84	Wild	EB33_S105	Early_captive	4e-06
EB1_S114	Wild	EB33_S105	Early_captive	0
EB32_S104	Founders_wildborn	EB33_S105	Early_captive	0
EB25_S97	Founders_wildborn	EB33_S105	Early_captive	0.203796
EB2_S115	Wild	EB33_S105	Early_captive	0
EB12_S85	Wild	EB33_S105	Early_captive	0
EB19_S92	Wild	EB33_S105	Early_captive	1.6e-05
EB17_S90	Wild	EB33_S105	Early_captive	0
EB24_S96	Early_captive	EB33_S105	Early_captive	0
EB13_S86	Wild	EB33_S105	Early_captive	0.008231
EB20_S93	Wild	EB33_S105	Early_captive	5e-06
EB22_S95	Wild	EB34_S106	Early_captive	0.003978
EB25_S97	Founders_wildborn	EB34_S106	Early_captive	1e-06
EB21_S94	Wild	EB34_S106	Early_captive	0
EB15_S88	Wild	EB34_S106	Early_captive	0.012755
EB1_S114	Wild	EB34_S106	Early_captive	0.002284
EB29_S101	Early_captive	EB34_S106	Early_captive	4e-06
EB2_S115	Wild	EB34_S106	Early_captive	1e-06
EB11_S84	Wild	EB34_S106	Early_captive	0.003574
EB30_S102	Founders_wildborn	EB34_S106	Early_captive	2e-06
EB31_S103	Founders_wildborn	EB34_S106	Early_captive	1e-06
EB12_S85	Wild	EB34_S106	Early_captive	0.000763
EB14_S87	Wild	EB34_S106	Early_captive	0.028813
EB27_S99	Early_captive	EB34_S106	Early_captive	0
EB19_S92	Wild	EB34_S106	Early_captive	0.006198
EB18_S91	Wild	EB34_S106	Early_captive	0
EB24_S96	Early_captive	EB34_S106	Early_captive	0
EB16_S89	Wild	EB34_S106	Early_captive	0.028266
EB33_S105	Early_captive	EB34_S106	Early_captive	0.000118
EB32_S104	Founders_wildborn	EB34_S106	Early_captive	0.003194
EB3_S116	Wild	EB34_S106	Early_captive	2e-06
EB13_S86	Wild	EB34_S106	Early_captive	0
EB20_S93	Wild	EB34_S106	Early_captive	0
EB28_S100	Founders_wildborn	EB34_S106	Early_captive	0
EB17_S90	Wild	EB34_S106	Early_captive	0.030142
EB26_S98	Early_captive	EB34_S106	Early_captive	0
EB25_S97	Founders_wildborn	EB35_S107	Founders_wildborn	0
EB1_S114	Wild	EB35_S107	Founders_wildborn	0.015853
EB18_S91	Wild	EB35_S107	Founders_wildborn	0.006741
EB15_S88	Wild	EB35_S107	Founders_wildborn	0.002413
EB22_S95	Wild	EB35_S107	Founders_wildborn	0
EB11_S84	Wild	EB35_S107	Founders_wildborn	0.004672
EB30_S102	Founders_wildborn	EB35_S107	Founders_wildborn	3e-06
EB31_S103	Founders_wildborn	EB35_S107	Founders_wildborn	8e-06
EB21_S94	Wild	EB35_S107	Founders_wildborn	1.6e-05
EB34_S106	Early_captive	EB35_S107	Founders_wildborn	0.068135
EB14_S87	Wild	EB35_S107	Founders_wildborn	0.006279
EB20_S93	Wild	EB35_S107	Founders_wildborn	0.011683
EB19_S92	Wild	EB35_S107	Founders_wildborn	0
EB32_S104	Founders_wildborn	EB35_S107	Founders_wildborn	5e-06
EB13_S86	Wild	EB35_S107	Founders_wildborn	1.1e-05
EB27_S99	Early_captive	EB35_S107	Founders_wildborn	0.069458
EB33_S105	Early_captive	EB35_S107	Founders_wildborn	0
EB2_S115	Wild	EB35_S107	Founders_wildborn	5e-06
EB24_S96	Early_captive	EB35_S107	Founders_wildborn	2e-06
EB28_S100	Founders_wildborn	EB35_S107	Founders_wildborn	0
EB12_S85	Wild	EB35_S107	Founders_wildborn	1.1e-05
EB29_S101	Early_captive	EB35_S107	Founders_wildborn	4e-06
EB17_S90	Wild	EB35_S107	Founders_wildborn	0
EB16_S89	Wild	EB35_S107	Founders_wildborn	0.001378
EB3_S116	Wild	EB35_S107	Founders_wildborn	0
EB26_S98	Early_captive	EB35_S107	Founders_wildborn	2e-06
EB25_S97	Founders_wildborn	EB37_S108	Late_captive	0.000662
EB15_S88	Wild	EB37_S108	Late_captive	0
EB19_S92	Wild	EB37_S108	Late_captive	0.005126
EB30_S102	Founders_wildborn	EB37_S108	Late_captive	0
EB31_S103	Founders_wildborn	EB37_S108	Late_captive	0
EB22_S95	Wild	EB37_S108	Late_captive	0.013274
EB14_S87	Wild	EB37_S108	Late_captive	0.055015
EB24_S96	Early_captive	EB37_S108	Late_captive	0.009683
EB1_S114	Wild	EB37_S108	Late_captive	0.023191
EB32_S104	Founders_wildborn	EB37_S108	Late_captive	0.003772
EB11_S84	Wild	EB37_S108	Late_captive	0.001387
EB34_S106	Early_captive	EB37_S108	Late_captive	0.033603
EB29_S101	Early_captive	EB37_S108	Late_captive	0.008147
EB33_S105	Early_captive	EB37_S108	Late_captive	1e-06
EB18_S91	Wild	EB37_S108	Late_captive	0
EB13_S86	Wild	EB37_S108	Late_captive	3e-06
EB21_S94	Wild	EB37_S108	Late_captive	0.001226
EB27_S99	Early_captive	EB37_S108	Late_captive	1e-06
EB3_S116	Wild	EB37_S108	Late_captive	1e-06
EB26_S98	Early_captive	EB37_S108	Late_captive	0
EB35_S107	Founders_wildborn	EB37_S108	Late_captive	0.006418
EB20_S93	Wild	EB37_S108	Late_captive	0.003958
EB2_S115	Wild	EB37_S108	Late_captive	0.001186
EB28_S100	Founders_wildborn	EB37_S108	Late_captive	0
EB16_S89	Wild	EB37_S108	Late_captive	0
EB12_S85	Wild	EB37_S108	Late_captive	0
EB17_S90	Wild	EB37_S108	Late_captive	0
EB31_S103	Founders_wildborn	EB38_S109	Late_captive	0
EB1_S114	Wild	EB38_S109	Late_captive	0.010833
EB14_S87	Wild	EB38_S109	Late_captive	1e-06
EB30_S102	Founders_wildborn	EB38_S109	Late_captive	0
EB15_S88	Wild	EB38_S109	Late_captive	0
EB22_S95	Wild	EB38_S109	Late_captive	1e-06
EB25_S97	Founders_wildborn	EB38_S109	Late_captive	0.004415
EB26_S98	Early_captive	EB38_S109	Late_captive	0.012408
EB24_S96	Early_captive	EB38_S109	Late_captive	0.013686
EB37_S108	Late_captive	EB38_S109	Late_captive	0
EB19_S92	Wild	EB38_S109	Late_captive	0
EB34_S106	Early_captive	EB38_S109	Late_captive	0
EB29_S101	Early_captive	EB38_S109	Late_captive	0
EB33_S105	Early_captive	EB38_S109	Late_captive	0
EB32_S104	Founders_wildborn	EB38_S109	Late_captive	0.135833
EB2_S115	Wild	EB38_S109	Late_captive	0.004772
EB35_S107	Founders_wildborn	EB38_S109	Late_captive	0
EB27_S99	Early_captive	EB38_S109	Late_captive	0
EB17_S90	Wild	EB38_S109	Late_captive	0
EB3_S116	Wild	EB38_S109	Late_captive	0.080103
EB13_S86	Wild	EB38_S109	Late_captive	0
EB20_S93	Wild	EB38_S109	Late_captive	0
EB11_S84	Wild	EB38_S109	Late_captive	2e-06
EB16_S89	Wild	EB38_S109	Late_captive	0.002187
EB18_S91	Wild	EB38_S109	Late_captive	0
EB12_S85	Wild	EB38_S109	Late_captive	0
EB28_S100	Founders_wildborn	EB38_S109	Late_captive	0.146232
EB21_S94	Wild	EB38_S109	Late_captive	0
EB15_S88	Wild	EB39_S110	Late_captive	0
EB12_S85	Wild	EB39_S110	Late_captive	0
EB33_S105	Early_captive	EB39_S110	Late_captive	0.000403
EB30_S102	Founders_wildborn	EB39_S110	Late_captive	0
EB3_S116	Wild	EB39_S110	Late_captive	0
EB27_S99	Early_captive	EB39_S110	Late_captive	0
EB1_S114	Wild	EB39_S110	Late_captive	1e-06
EB38_S109	Late_captive	EB39_S110	Late_captive	0
EB26_S98	Early_captive	EB39_S110	Late_captive	0
EB17_S90	Wild	EB39_S110	Late_captive	0
EB19_S92	Wild	EB39_S110	Late_captive	0
EB29_S101	Early_captive	EB39_S110	Late_captive	4e-06
EB37_S108	Late_captive	EB39_S110	Late_captive	0
EB22_S95	Wild	EB39_S110	Late_captive	0
EB14_S87	Wild	EB39_S110	Late_captive	0.000912
EB25_S97	Founders_wildborn	EB39_S110	Late_captive	0.066855
EB24_S96	Early_captive	EB39_S110	Late_captive	0
EB11_S84	Wild	EB39_S110	Late_captive	0.029091
EB32_S104	Founders_wildborn	EB39_S110	Late_captive	1e-06
EB13_S86	Wild	EB39_S110	Late_captive	0.09993
EB18_S91	Wild	EB39_S110	Late_captive	0.057929
EB35_S107	Founders_wildborn	EB39_S110	Late_captive	0.000983
EB28_S100	Founders_wildborn	EB39_S110	Late_captive	0.013309
EB34_S106	Early_captive	EB39_S110	Late_captive	0
EB31_S103	Founders_wildborn	EB39_S110	Late_captive	0.01548
EB20_S93	Wild	EB39_S110	Late_captive	0.00015
EB2_S115	Wild	EB39_S110	Late_captive	0
EB21_S94	Wild	EB39_S110	Late_captive	0.049749
EB16_S89	Wild	EB39_S110	Late_captive	1e-06
EB14_S87	Wild	EB40_S111	Late_captive	5e-06
EB1_S114	Wild	EB40_S111	Late_captive	6e-06
EB38_S109	Late_captive	EB40_S111	Late_captive	0.014456
EB28_S100	Founders_wildborn	EB40_S111	Late_captive	3.7e-05
EB29_S101	Early_captive	EB40_S111	Late_captive	4e-06
EB18_S91	Wild	EB40_S111	Late_captive	1e-06
EB12_S85	Wild	EB40_S111	Late_captive	1e-06
EB33_S105	Early_captive	EB40_S111	Late_captive	0
EB25_S97	Founders_wildborn	EB40_S111	Late_captive	0
EB27_S99	Early_captive	EB40_S111	Late_captive	0
EB30_S102	Founders_wildborn	EB40_S111	Late_captive	0.005749
EB16_S89	Wild	EB40_S111	Late_captive	1.7e-05
EB32_S104	Founders_wildborn	EB40_S111	Late_captive	0.07205
EB13_S86	Wild	EB40_S111	Late_captive	1e-06
EB35_S107	Founders_wildborn	EB40_S111	Late_captive	0
EB26_S98	Early_captive	EB40_S111	Late_captive	0.015388
EB21_S94	Wild	EB40_S111	Late_captive	2.8e-05
EB22_S95	Wild	EB40_S111	Late_captive	0.000203
EB20_S93	Wild	EB40_S111	Late_captive	1e-06
EB31_S103	Founders_wildborn	EB40_S111	Late_captive	4e-06
EB2_S115	Wild	EB40_S111	Late_captive	2.5e-05
EB3_S116	Wild	EB40_S111	Late_captive	2.2e-05
EB34_S106	Early_captive	EB40_S111	Late_captive	0
EB11_S84	Wild	EB40_S111	Late_captive	2e-06
EB15_S88	Wild	EB40_S111	Late_captive	3e-06
EB39_S110	Late_captive	EB40_S111	Late_captive	0
EB37_S108	Late_captive	EB40_S111	Late_captive	4e-06
EB19_S92	Wild	EB40_S111	Late_captive	5e-06
EB24_S96	Early_captive	EB40_S111	Late_captive	0.034629
EB17_S90	Wild	EB40_S111	Late_captive	0
EB30_S102	Founders_wildborn	EB41_S112	Late_captive	1.1e-05
EB2_S115	Wild	EB41_S112	Late_captive	0
EB40_S111	Late_captive	EB41_S112	Late_captive	0.002406
EB14_S87	Wild	EB41_S112	Late_captive	4e-06
EB34_S106	Early_captive	EB41_S112	Late_captive	0.008903
EB28_S100	Founders_wildborn	EB41_S112	Late_captive	0
EB18_S91	Wild	EB41_S112	Late_captive	0.009028
EB29_S101	Early_captive	EB41_S112	Late_captive	0
EB3_S116	Wild	EB41_S112	Late_captive	2e-06
EB22_S95	Wild	EB41_S112	Late_captive	2.5e-05
EB27_S99	Early_captive	EB41_S112	Late_captive	0
EB25_S97	Founders_wildborn	EB41_S112	Late_captive	0.005197
EB21_S94	Wild	EB41_S112	Late_captive	2e-06
EB39_S110	Late_captive	EB41_S112	Late_captive	0.000391
EB11_S84	Wild	EB41_S112	Late_captive	0.003794
EB16_S89	Wild	EB41_S112	Late_captive	0.001251
EB1_S114	Wild	EB41_S112	Late_captive	0.008896
EB33_S105	Early_captive	EB41_S112	Late_captive	0.004402
EB37_S108	Late_captive	EB41_S112	Late_captive	1e-06
EB20_S93	Wild	EB41_S112	Late_captive	0.015024
EB31_S103	Founders_wildborn	EB41_S112	Late_captive	2.5e-05
EB26_S98	Early_captive	EB41_S112	Late_captive	8.8e-05
EB38_S109	Late_captive	EB41_S112	Late_captive	2e-06
EB32_S104	Founders_wildborn	EB41_S112	Late_captive	0
EB17_S90	Wild	EB41_S112	Late_captive	0
EB12_S85	Wild	EB41_S112	Late_captive	0
EB19_S92	Wild	EB41_S112	Late_captive	3e-06
EB13_S86	Wild	EB41_S112	Late_captive	5.5e-05
EB35_S107	Founders_wildborn	EB41_S112	Late_captive	2e-06
EB15_S88	Wild	EB41_S112	Late_captive	5.9e-05
EB24_S96	Early_captive	EB41_S112	Late_captive	0
EB14_S87	Wild	EB42_S113	Late_captive	0
EB39_S110	Late_captive	EB42_S113	Late_captive	0.014106
EB21_S94	Wild	EB42_S113	Late_captive	0
EB30_S102	Founders_wildborn	EB42_S113	Late_captive	0.046693
EB33_S105	Early_captive	EB42_S113	Late_captive	0
EB22_S95	Wild	EB42_S113	Late_captive	2e-06
EB25_S97	Founders_wildborn	EB42_S113	Late_captive	0
EB40_S111	Late_captive	EB42_S113	Late_captive	0
EB37_S108	Late_captive	EB42_S113	Late_captive	0
EB1_S114	Wild	EB42_S113	Late_captive	0
EB2_S115	Wild	EB42_S113	Late_captive	3e-06
EB31_S103	Founders_wildborn	EB42_S113	Late_captive	0.000492
EB29_S101	Early_captive	EB42_S113	Late_captive	0.062022
EB15_S88	Wild	EB42_S113	Late_captive	0.009513
EB11_S84	Wild	EB42_S113	Late_captive	0.032028
EB20_S93	Wild	EB42_S113	Late_captive	1e-06
EB34_S106	Early_captive	EB42_S113	Late_captive	1e-06
EB38_S109	Late_captive	EB42_S113	Late_captive	0
EB32_S104	Founders_wildborn	EB42_S113	Late_captive	1e-06
EB3_S116	Wild	EB42_S113	Late_captive	0.00442
EB41_S112	Late_captive	EB42_S113	Late_captive	0
EB27_S99	Early_captive	EB42_S113	Late_captive	0.247976
EB26_S98	Early_captive	EB42_S113	Late_captive	0
EB13_S86	Wild	EB42_S113	Late_captive	2e-06
EB28_S100	Founders_wildborn	EB42_S113	Late_captive	0
EB18_S91	Wild	EB42_S113	Late_captive	0.000811
EB12_S85	Wild	EB42_S113	Late_captive	0.037538
EB24_S96	Early_captive	EB42_S113	Late_captive	0
EB35_S107	Founders_wildborn	EB42_S113	Late_captive	0.008277
EB19_S92	Wild	EB42_S113	Late_captive	1e-06
EB16_S89	Wild	EB42_S113	Late_captive	0
EB17_S90	Wild	EB42_S113	Late_captive	1e-06
EB14_S87	Wild	EB6_S117	Wild	0.011818
EB15_S88	Wild	EB6_S117	Wild	0.005545
EB1_S114	Wild	EB6_S117	Wild	0.013293
EB38_S109	Late_captive	EB6_S117	Wild	5.1e-05
EB27_S99	Early_captive	EB6_S117	Wild	0
EB37_S108	Late_captive	EB6_S117	Wild	0.014312
EB34_S106	Early_captive	EB6_S117	Wild	0.006374
EB40_S111	Late_captive	EB6_S117	Wild	1.3e-05
EB33_S105	Early_captive	EB6_S117	Wild	0
EB24_S96	Early_captive	EB6_S117	Wild	0.003671
EB11_S84	Wild	EB6_S117	Wild	0.003123
EB25_S97	Founders_wildborn	EB6_S117	Wild	0.019536
EB32_S104	Founders_wildborn	EB6_S117	Wild	5e-06
EB26_S98	Early_captive	EB6_S117	Wild	0.034238
EB3_S116	Wild	EB6_S117	Wild	0.000137
EB2_S115	Wild	EB6_S117	Wild	1.6e-05
EB29_S101	Early_captive	EB6_S117	Wild	1e-06
EB18_S91	Wild	EB6_S117	Wild	0.014359
EB17_S90	Wild	EB6_S117	Wild	0
EB41_S112	Late_captive	EB6_S117	Wild	4e-06
EB31_S103	Founders_wildborn	EB6_S117	Wild	7e-06
EB12_S85	Wild	EB6_S117	Wild	0
EB19_S92	Wild	EB6_S117	Wild	0.002858
EB13_S86	Wild	EB6_S117	Wild	0.006784
EB20_S93	Wild	EB6_S117	Wild	0
EB35_S107	Founders_wildborn	EB6_S117	Wild	1e-06
EB30_S102	Founders_wildborn	EB6_S117	Wild	0.001695
EB16_S89	Wild	EB6_S117	Wild	5.6e-05
EB21_S94	Wild	EB6_S117	Wild	0.012231
EB39_S110	Late_captive	EB6_S117	Wild	0.002075
EB42_S113	Late_captive	EB6_S117	Wild	0
EB22_S95	Wild	EB6_S117	Wild	9e-06
EB28_S100	Founders_wildborn	EB6_S117	Wild	1e-06
EB34_S106	Early_captive	EB7_S118	Wild	0.00083
EB27_S99	Early_captive	EB7_S118	Wild	0.135928
EB25_S97	Founders_wildborn	EB7_S118	Wild	0
EB26_S98	Early_captive	EB7_S118	Wild	0
EB21_S94	Wild	EB7_S118	Wild	0
EB12_S85	Wild	EB7_S118	Wild	0.48654
EB38_S109	Late_captive	EB7_S118	Wild	1e-06
EB40_S111	Late_captive	EB7_S118	Wild	2e-06
EB14_S87	Wild	EB7_S118	Wild	0
EB2_S115	Wild	EB7_S118	Wild	6e-06
EB31_S103	Founders_wildborn	EB7_S118	Wild	0
EB32_S104	Founders_wildborn	EB7_S118	Wild	0
EB24_S96	Early_captive	EB7_S118	Wild	2e-06
EB37_S108	Late_captive	EB7_S118	Wild	0
EB29_S101	Early_captive	EB7_S118	Wild	0.036716
EB6_S117	Wild	EB7_S118	Wild	0
EB1_S114	Wild	EB7_S118	Wild	1e-06
EB11_S84	Wild	EB7_S118	Wild	0
EB30_S102	Founders_wildborn	EB7_S118	Wild	0.020757
EB41_S112	Late_captive	EB7_S118	Wild	1e-06
EB19_S92	Wild	EB7_S118	Wild	1e-06
EB17_S90	Wild	EB7_S118	Wild	0.003395
EB35_S107	Founders_wildborn	EB7_S118	Wild	1.2e-05
EB42_S113	Late_captive	EB7_S118	Wild	0.037192
EB18_S91	Wild	EB7_S118	Wild	0
EB22_S95	Wild	EB7_S118	Wild	0
EB13_S86	Wild	EB7_S118	Wild	0
EB16_S89	Wild	EB7_S118	Wild	0
EB33_S105	Early_captive	EB7_S118	Wild	0
EB39_S110	Late_captive	EB7_S118	Wild	0
EB28_S100	Founders_wildborn	EB7_S118	Wild	0
EB20_S93	Wild	EB7_S118	Wild	0.01446
EB15_S88	Wild	EB7_S118	Wild	0.001519
EB3_S116	Wild	EB7_S118	Wild	0
EB38_S109	Late_captive	EB8_S119	Wild	0
EB34_S106	Early_captive	EB8_S119	Wild	1e-06
EB25_S97	Founders_wildborn	EB8_S119	Wild	1e-06
EB2_S115	Wild	EB8_S119	Wild	4e-06
EB27_S99	Early_captive	EB8_S119	Wild	1e-06
EB40_S111	Late_captive	EB8_S119	Wild	0.001789
EB37_S108	Late_captive	EB8_S119	Wild	0.004829
EB26_S98	Early_captive	EB8_S119	Wild	1e-06
EB29_S101	Early_captive	EB8_S119	Wild	0.00301
EB31_S103	Founders_wildborn	EB8_S119	Wild	0.021555
EB11_S84	Wild	EB8_S119	Wild	0.002759
EB41_S112	Late_captive	EB8_S119	Wild	0
EB12_S85	Wild	EB8_S119	Wild	1e-06
EB6_S117	Wild	EB8_S119	Wild	5e-06
EB32_S104	Founders_wildborn	EB8_S119	Wild	0.000862
EB19_S92	Wild	EB8_S119	Wild	2e-06
EB18_S91	Wild	EB8_S119	Wild	0.014999
EB1_S114	Wild	EB8_S119	Wild	1e-06
EB24_S96	Early_captive	EB8_S119	Wild	0
EB13_S86	Wild	EB8_S119	Wild	0.016015
EB30_S102	Founders_wildborn	EB8_S119	Wild	4e-06
EB39_S110	Late_captive	EB8_S119	Wild	0
EB22_S95	Wild	EB8_S119	Wild	5e-06
EB14_S87	Wild	EB8_S119	Wild	0
EB35_S107	Founders_wildborn	EB8_S119	Wild	0.036042
EB17_S90	Wild	EB8_S119	Wild	0
EB15_S88	Wild	EB8_S119	Wild	0
EB21_S94	Wild	EB8_S119	Wild	0.021154
EB16_S89	Wild	EB8_S119	Wild	3e-06
EB3_S116	Wild	EB8_S119	Wild	0.031081
EB20_S93	Wild	EB8_S119	Wild	0.000198
EB33_S105	Early_captive	EB8_S119	Wild	0
EB28_S100	Founders_wildborn	EB8_S119	Wild	2e-06
EB7_S118	Wild	EB8_S119	Wild	0
EB42_S113	Late_captive	EB8_S119	Wild	3e-06
EB34_S106	Early_captive	EB9_S83	Wild	0
EB31_S103	Founders_wildborn	EB9_S83	Wild	0.049779
EB32_S104	Founders_wildborn	EB9_S83	Wild	2e-06
EB27_S99	Early_captive	EB9_S83	Wild	0.044146
EB17_S90	Wild	EB9_S83	Wild	2.4e-05
EB24_S96	Early_captive	EB9_S83	Wild	4e-06
EB26_S98	Early_captive	EB9_S83	Wild	0
EB19_S92	Wild	EB9_S83	Wild	7e-06
EB11_S84	Wild	EB9_S83	Wild	4e-06
EB30_S102	Founders_wildborn	EB9_S83	Wild	0.040977
EB1_S114	Wild	EB9_S83	Wild	3e-06
EB2_S115	Wild	EB9_S83	Wild	2e-06
EB37_S108	Late_captive	EB9_S83	Wild	0
EB15_S88	Wild	EB9_S83	Wild	0.003573
EB21_S94	Wild	EB9_S83	Wild	6e-06
EB12_S85	Wild	EB9_S83	Wild	0.008652
EB28_S100	Founders_wildborn	EB9_S83	Wild	5e-06
EB20_S93	Wild	EB9_S83	Wild	0.004613
EB18_S91	Wild	EB9_S83	Wild	2e-06
EB29_S101	Early_captive	EB9_S83	Wild	0.000195
EB38_S109	Late_captive	EB9_S83	Wild	0
EB3_S116	Wild	EB9_S83	Wild	2.4e-05
EB33_S105	Early_captive	EB9_S83	Wild	0
EB14_S87	Wild	EB9_S83	Wild	0
EB22_S95	Wild	EB9_S83	Wild	3e-06
EB41_S112	Late_captive	EB9_S83	Wild	0.009697
EB25_S97	Founders_wildborn	EB9_S83	Wild	5e-06
EB39_S110	Late_captive	EB9_S83	Wild	0.003086
EB16_S89	Wild	EB9_S83	Wild	3e-06
EB42_S113	Late_captive	EB9_S83	Wild	0.009237
EB35_S107	Founders_wildborn	EB9_S83	Wild	0.00291
EB13_S86	Wild	EB9_S83	Wild	9e-06
EB6_S117	Wild	EB9_S83	Wild	7e-06
EB40_S111	Late_captive	EB9_S83	Wild	3e-06
EB7_S118	Wild	EB9_S83	Wild	0.00868
EB8_S119	Wild	EB9_S83	Wild	1.4e-05

## Sheet: TableS6
Comparison	Group	Resolution	Private Mb of genome in ROH	% of genome in private ROH
Captive (n=18) vs Wild (N=19)	Captive	1 Mb	35	3.14
Captive (n=18) vs Wild (N=19)	Wild	1 Mb	57	5.12
Captive (n=18) vs Wild (N=19)	Captive	500 Kb	33.5	3.01
Captive (n=18) vs Wild (N=19)	Wild	500 Kb	49.5	4.45
Captive (n=18) vs Wild (N=19)	Captive	250 Kb	33.25	2.98
Captive (n=18) vs Wild (N=19)	Wild	250 Kb	47.75	4.29
Late Captive (n=6) vs Wild (N=19)	Late captive	1 Mb	44	3.95
Late Captive (n=6) vs Wild (N=19)	Wild	1 Mb	13	1.16
Late Captive (n=6) vs Wild (N=19)	Late captive	500 Kb	40	3.59
Late Captive (n=6) vs Wild (N=19)	Wild	500 Kb	16	1.43
Late Captive (n=6) vs Wild (N=19)	Late captive	250 Kb	43.75	3.93
Late Captive (n=6) vs Wild (N=19)	Wild	250 Kb	16	1.43
